# Supplementary material for: Multi-Element Analysis Based on an Automated On-Line Microcolumn Separation/Preconcentration System Using a Novel Sol-Gel Thiocyanatopropyl-Functionalized Silica Sorbent Prior to ICP-AES for Environmental Water Samples
Source: Molecules. 2021 Jul 24;26(15):4461. doi: 10.3390/molecules26154461 (PMC8347399; doi:10.3390/molecules26154461)
Supplement: Supplementary file 1 [file molecules-26-04461-s001.zip]

Archive with 1 entries (1 files):
- molecules-1309222-supplementary.pdf
